# Supplementary material for: In Silico Investigation of the Molecular Mechanism of PARP1 Inhibition for the Treatment of BRCA-Deficient Cancers
Source: Molecules. 2023 Feb 15;28(4):1829. doi: 10.3390/molecules28041829 (PMC9961911; doi:10.3390/molecules28041829)
Supplement: Supplementary file 1 [file molecules-28-01829-s001.zip]

Archive with 1 entries (1 files):
- molecules-2180862-supplementary.pdf
